# Supplementary material for: Self-Healable Covalently Adaptable Networks Based on Disulfide Exchange
Source: Polymers (Basel). 2022 Sep 21;14(19):3953. doi: 10.3390/polym14193953 (PMC9570560; doi:10.3390/polym14193953)
Supplement: Supplementary file 1 [file polymers-14-03953-s001.zip]

Archive with 1 entries (1 files):
- polymers-1893536-supplementary.pdf
